# Supplementary material for: Zirconia Ceramics Doped with Ferrite for Solar Thermal Systems
Source: Nanomaterials (Basel). 2026 Mar 11;16(6):346. doi: 10.3390/nano16060346 (PMC13029176; doi:10.3390/nano16060346)
Supplement: Supplementary file 1 [file nanomaterials-16-00346-s001.zip]

Archive with 1 entries (1 files):
- nanomaterials-4181367-supplementary.pdf
